# Supplementary material for: The alr-groEL1 operon in Mycobacterium tuberculosis: an interplay of multiple regulatory elements
Source: Sci Rep. 2017 Mar 3;7:43772. doi: 10.1038/srep43772 (PMC5335608; doi:10.1038/srep43772)
Supplement: Supplementary Table S5 [file srep43772-s2.xls]

## Sheet: Sheet1
Table S5. Comprehensive information about experimentally characterized operons and gene pairs in M. tuberculosis, as compiled from published literature (till Oct., 2015).
S. No.	Name of the Operon	Number of genes present	Promoters present	Promoter consensus sequence	TSS Position	Regulation	Salient Features	References
1	gyrB-gyrA operon (Rv005-Rv006)	2	Three promoters. One major promoter (Pb1) located upstream of gyrB, and two weaker promoters: Pr is located upstream of gyrB but divergently oriented and Pa located upstream of gyrA.	Promoter Pb1 upstream of gyrB has TACAGT as -10 box and TCGGCC as -35 box; promoter Pr upstream of gyrB in opposite orientation has -10 sequence TCTTCT and -35 sequence GTGATC; and promoter Pa upstream of gyrA has CCCGCA as -10 sequence and CGACGC as -35 sequence .	Start sites are about 60 bp upstream of the respective initiation codons: base T/G away from Pb1 by 6/8 bases; base G away from Pa by 7 bases; and base T away from Pr by 9 bases.	Regulation by multiple promoters. Weaker promoters might have a role in fine-tuning the transcription. The gyr genes are also autoregulated. Pb1 promter is 70-fold stronger than Pa promoter.	The operon encodes DNA gyrase that causes supercoiling and opposes the relaxing activities of topoisomerases I and IV thereby, leading to the maintenance of the final DNA topology (by equilibrium between the two).	Unniraman, S., Chatterji, M., & Nagaraja, V. (2002) DNA gyrase genes in Mycobacterium tuberculosis: A single operon driven by multiple promoters. Journal of Bacteriology, 184(19), 5449–5456.
2	Rv0081-Rv0088 operon	8	Two promoters, one at -46 (P1) and the other at -15 (P2) position		TSS1 is base C at -46, TSS2 is base C at -15	Coregulated by Rv0081, MprA and DosR/DevR. DosR/DevR positively regulates the predominant P1 promoter which is otherwise negatively regulated by Rv0081 or MprA. Rv0081 regulates P1 promoter negatively thereby, downregulating its own expression (even in the presence of activating environmental conditions) as well as that of the downstream genes by binding an inverted repeat element in its promoter…	The operon encodes components of a predicted formate hydrogenylase complex.	He, H., Bretl, D. J., Penoske, R. M., Anderson, D. M., & Zahrt, T. C. (2011) Components of the Rv0081-Rv0088 Locus, Which Encodes a Predicted Formate Hydrogenlyase Complex, Are Coregulated by Rv0081, MprA, and DosR in Mycobacterium tuberculosis. J Bacteriol., 193(19), 5105–5118.
3	Rv0096-Rv0101 oepron	6	Sufficient proof for operon validation not found/available. Named operon according to the cited reference.			SigC (Rv2069) binds to upstream region of Rv0096. The expression of the operon was upregulated 5 to 17-fold in the senX3-regX3 deletion mutant suggesting that RegX3 might be a repressor for the operon.	Essential for Mtb's survival in mouse macrophages. Rv0098 is a long-chain fatty acyl-CoA thioesterase (FcoT).	Wang F, Langley R, Gulten G, Wang L, Sacchettini JC (2007) Identification of a type III thioesterase reveals the function of an operon crucial for Mtb virulence. Chem Biol., 14(5):543-51. Parish T, Smith DA, Roberts G, Betts J, Stoker NG (2003) The senX3-regX3 two-component regulatory system of Mycobacterium tuberculosis is required for virulence. Microbiology, 149:1423-35.
4	mce1 operon (Rv0166-Rv0178)	13	Two promoters: P1 upstream of Rv0166 (fadD5) and P2 is located in the 200bp intergenic, non-coding sequence between Rv0166-Rv0167. P2 is weaker.	CTATTGAC J31 GATTCCT	For P1, it lies at -65 position from Rv0166 while for P2 it is present at -56 position from Rv0167.	Negative regulation by Mce1R(Rv0165c) that acts intracellularly. It belongs to GntR family of transcriptional regulators. Transcriptional repressor gene lies upstream and is transcribed in the opposite direction of the operon. Autoregulatory. It leads to balanced temporal expression of the mce1 products required for organized granuloma formation, which is both protective to the host and necessary…	Required for establishment of persistent infection. Presence of long 200bp non-coding region between Rv0166 and Rv0167. 8 genes Rv0167-Rv0174 are repeated 3 more times in Mtb H37Rv genome. Disruption of the operon leads to hypervirulent phenotype in Mtb. Carries six mce genes (mceA-F) and two yrbE genes (yrbEA-B). The mce genes encode proteins that localize to the cell wall, whereas yrbE genes en…	Wiker HG, Spierings E, Kolkman MA, Ottenhoff TH, Harboe M (1999) The mammalian cell entry operon 1 (mce1) of mycobacterium leprae and mycobacterium tuberculosis. Microb Pathog., 27(3):173-7. Shimono N, Morici L, Casali N, Cantrell S, Sidders B, Ehrt S, Riley LW (2003) Hypervirulent mutant of Mycobacterium tuberculosis resulting from disruption of the mce1 operon. Proc Natl Acad Sci U S A., 100(26…
5	sigG operon (Rv0182c-Rv0180c)	3	Three promoters. SigG is expressed from at least two promoters, the most dominant of these being the DNA damage inducible RecA_Ndp promoter.	Consensus -10 and -35 sequences associated with T1, T2 and T3, respectively are: [TAGGCT, GTGAGA]; [TGGTAG] and [GTCCGGCG, GCACGACCAC].	Three potential start sites were identified at -12 (T3), +57 (T2) and +114 (T1) bp from the annotated start codon of sigG. T1 gives the strongest band while T2 and T3 give weaker bands in primer extension analysis.	T1 associated promoter is induced by DNA damaging agent, mitomycin C.T2 is somewhat induced by mitomycin C while T3 being potentially SigG dependent, has been identified only from wild-type RNA. Potential promoter motif for SigG was identified as being CGATGA(N18)GTCNNTA. SigG doesn't control the DNA damage response but induces an alternative regulon involved in detoxification of methylglyoxal.	Correct translational start site was experimentally determined to be 114 bp downstream of the annotated start site. SigG is an alternative sigma factor induced by DNA damage and macrophage infection. It is a part of the RecA independent DNA damage response. Purified Rv0181c protein has been shown to have some quercetinase activity thus supporting its potential role as a detoxifying enzyme. Rv0180…	Gaudion A, Dawson L, Davis E, Smollett K (2013) Characterisation of the Mycobacterium tuberculosis alternative sigma factor SigG: its operon and regulon. Tuberculosis, 93(5):482-91.
6	iniBAC operon (Rv0341-Rv0343)	3	One promoter.	TAGCGT represents -10 box of the promoter.	Base A present 45 bp upstream of start codon.	The promter (and hence the operon) is induced by cell wall biosynthesis inhibitors such as isoniazid and ethambutol. Transcription regulation is complex as both activator and repressor elements have been identified upstream and downstream of TSP, respectively and suggested to play a role in complex intracellular response after cell wall biosynthesis is inhibited.	The operon encodes isoniazid-induced genes.	Alland D, Steyn AJ, Weisbrod T, Aldrich K, Jacobs WR Jr (2000) Characterization of the Mycobacterium tuberculosis iniBAC promoter, a promoter that responds to cell wall biosynthesis inhibition. J Bacteriol., 182(7):1802-11.
7	senX3-regX3 operon (Rv0490-Rv0491)	2				Positively autoregulated. RegX3 is the response regulator and binds the senX3 promoter specifically while SenX3 is the histidine kinase.	The senX3-regX3 two component regulatory system is involved in bacterial virulence. RegX3 also controls a number of genes. Mycobacterial interspersed repetitive units (MIRUs) separate the two genes senX3 and regX3. These MIRUs are transcribed on a polycistronic mRNA and comprise small ORFs with ends overlapping those of the contiguous ORFs.	Supply P, Magdalena J, Himpens S, Locht C (1997) Identification of novel intergenic repetitive units in a mycobacterial two-component system operon. Mol Microbiol., 26(5):991-1003. Parish T, Smith DA, Roberts G, Betts J, Stoker NG (2003) The senX3-regX3 two-component regulatory system of Mycobacterium tuberculosis is required for virulence. Microbiology, 149:1423-35.
8	mce2 operon (Rv0586-Rv0594)	9	One promoter (between Rv0585-Rv0586)	Promoter elements are overlapped by fadRO operator sequences.	Located at A residue of predicted start codon of mce2R.	Negative regulation by Mce2R (Rv0586c), which is a GntR-like transcriptional regulator and transcribed in the same direction as that of mce2 genes. Autoregulatory. Operators for Mce2R were identified as fadRO1(GTCTGACCA) and fadRO2 (GTCTTACCA) that matched the consensus fadR-operator sequence. These motifs were, respectively, located 36 bp and 21 bp upstream of the mce2R start codon.	Not essential for bacterial viability in vitro. Regulator is the 1st ORF of the operon. The mce2 operon mutants are attenuated due to mutant’s decreased ability to elicit a type of immune response and lung pathology detrimental to the survival of the animal. Carries six mce genes (mceA-F) and two yrbE genes (yrbEA-B). The mce genes encode proteins that localize to the cell wall, whereas yrbE gene…	Vaibhav Vindal, Enjapoori Ashwantha Kumar, Akash Ranjan (2008) Identification of operator sites within the upstream region of the putative mce2R gene from mycobacteria. FEBS Letters, 582: 1117–1122. Marı´a de la Paz Santangelo, Federico Blanco, Eleonora Campos, Marcelo Soria, Marı´a Vero´ nica Bianco, Laura Klepp, Alicia Alito, Osvaldo Zabal, Angel Cataldi, Fabiana Bigi (2009) Mce2R from Mycobact…
9	prrAB operon (Rv0903c-Rv0902c)	2	The size of the transcript is approx. 2.1 kb.			Expression is induced under nitrogen-limiting conditions (prrA induced 7-fold; prrB induced 5-fold) and the transcription is repressed in hypoxia.	Two component regulatory system PrrAB is essential for Mtb viability and might be needed for stress-induced metabolic and physiological adaptation. The system is expressed during intracellular growth in human macrophages. PrrA is the response regulator while PrrB is the sensor kinase.	Haydel SE, Malhotra V, Cornelison GL, Clark-Curtiss JE (2012) The prrAB two-component system is essential for Mycobacterium tuberculosis viability and is induced under nitrogen-limiting conditions. J Bacteriol., 194(2):354-61.
10	pst operon (Rv0933-Rv0936)	4	Two promoters present. One upstream of pstS-1 and the other upstream of pstB.	Promoter upstream of pstS-1: (1)-10 sequence (GA-AATT) (2) pho box-like sequence. Promoter upstream of pstB has: (1)-10sequence (GAAATC) (2) pho box-like sequence (CTCTCGAGGGGGTCGTGG)		The operon is regulated by phosphate. An increased PstS-1 expression was detected in bacteria grown in low phosphate conditions.	Phosphate specific transport (pst) operon consists of pstB/pstS-1/pstC-1/pstA-2 genes.	Braibant M, Lefèvre P, de Wit L, Ooms J, Peirs P, Huygen K, Wattiez R, Content J (1996) Identification of a second Mycobacterium tuberculosis gene cluster encoding proteins of an ABC phosphate transporter. FEBS Lett., 394(2):206-12. Torres A, Juárez MD, Cervantes R, Espitia C (2001) Molecular analysis of Mycobacterium tuberculosis phosphate specific transport system in Mycobacterium smegmatis. Ch…
11	Virulence operon (Rv0986-Rv0988)	3	Sufficient proof for operon validation not found/available. Named operon according to the cited reference.			Recently Rv0986–Rv0988 genes have been found to be regulated by EspR, a transcription factor that also regulates the ESX-1 secretion system.	This operon is specific to Mtb complex and was acquired by Mtb ancestor through horizontal gene transfer (HGT) from a gamma-proteobacterium donor. Rv0986 encodes a putative ATP-binding protein that may form an ABC transporter with the Rv0987 product. The transporter secretes a host cell adhesion factor. The operon is implicated in Mtb virulence.	Rosas-Magallanes V, Deschavanne P, Quintana-Murci L, Brosch R, Gicquel B, Neyrolles O (2006) Horizontal transfer of a virulence operon to the ancestor of Mycobacterium tuberculosis. Mol Biol Evol., 23(6):1129-35. Pethe, K., Swenson, D. L., Alonso, S., Anderson, J., Wang, C., and Russell, D. G. (2004) Isolation of Mycobacterium tuberculosis mutants defective in the arrest of phagosome maturation. …
12	hsp22.5 operon (Rv0989c-Rv0991c)	3	Three genes form a single transcript but each gene also has a promoter element in the intergenic region suggesting that they can also be expressed from their individual promoters.			Similar to heat shock responsive proteins, a CIRCE-like element is present aound 28 bp upstream of Rv0991c initiation codon.	The Rv0990c is a member of the heat shock regulon and is induced under stress conditions, in macrophages or during late phase of chronic TB in murine lungs. Its deletion has been shown to affect the transcription pattern of many genes and operons essential for Mtb survival, including ATP synthesis, protein synthesis, lipid metabolism, and the dormancy regulon.	Abomoelak, B., Marcus, S. a., Ward, S. K., Karakousis, P. C., Steinberg, H., and Talaat, a. M. (2011) Characterization of a Novel Heat Shock Protein (Hsp22.5) Involved in the Pathogenesis of Mycobacterium tuberculosis. Journal of Bacteriology, 193(14):3497–3505.
13	narGHJI operon (Rv1161-Rv1164)	4	Sufficient proof for operon validation not found/available. Named operon according to the cited reference.				At position -215 with respect to the GTG start codon, a C-to-T transition in the narGHJI operon putative promoter region was suggested to be responsible for increased gene expression (and nitrate reductase activity) in Mtb as compared to M. bovis. -215T was presented as an Mtb-specific single-nucleotide polymorphism (SNP). Rapid nitrite accumulation of Mtb is mediated by narGHJI genes.	Stermann M, Bohrssen A, Diephaus C, Maass S, Bange FC (2003) Polymorphic nucleotide within the promoter of nitrate reductase (NarGHJI) is specific for Mycobacterium tuberculosis. J Clin Microbiol., 41(7):3252-9. Goh KS1, Rastogi N, Berchel M, Huard RC, Sola C (2005) Molecular evolutionary history of tubercle bacilli assessed by study of the polymorphic nucleotide within the nitrate reductase (nar…
14	relBE operon (Rv1246c-Rv1247c)	2	The size of the transcript is approx. 0.56 kb.			Autoregulated. RelB is a transcriptional activator that increases the activity of its promoter.	Functional toxin:antitoxin (TA) module. The antitoxin gene relB is located upstream of the proposed toxin gene relE. RelE reversibly induces dormancy in M. smegmatis. RelB and RelE interact, both in vitro and in vivo.	Shaleen B. Korch, Heidi Contreras and Josephine E. Clark-Curtiss (2009) Three Mycobacterium tuberculosis Rel Toxin-Antitoxin Modules Inhibit Mycobacterial Growth and Are Expressed in Infected Human Macrophages. J Bacteriol, 191(5): 1618–1630.
15	cysDNC (SAC) operon (Rv1285-Rv1286)	2				Expression of the cysDNC genes is induced by sulfur limitation, oxidative stress and repressed by the presence of cysteine, a major end-product of sulfur assimilation. In this way, sulfur assimilation by Mtb is regulated in response to toxic oxidants. It is also up-regulated during stationary phase growth, an in vitro model of persistent M. tuberculosis infection. Inside the macrophage, there is …	The CysD and CysNC proteins were shown to form a multifunctional enzyme complex (sulfur-activating complex or SAC) that exhibits the three linked catalytic activities that constitute the sulfate activation pathway. ATP sulfurylase and APS kinase enzymes are encoded by this operon. Sulfur metabolism is required for virulence, antibiotic resistance and anti-oxidant defence of Mtb.	Rachel Pinto, Quing Xui Tang, Warwick J. Britton, Thomas S. Leyh and James A. Triccas (2004) The Mycobacterium tuberculosis cysD and cysNC genes form a stress-induced operon that encodes a tri-functional sulfate-activating complex. Microbiology, 150: 1681–1686. Hanumantharao Paritala and Kate S. Carroll (2013) New Targets and Inhibitors of Mycobacterial Sulfur Metabolism. Infect Disord Drug Targe…
16	Rv1303-atpBE operon (Rv1303-Rv1305)	3			TSS located at 194 bp upstream of the rv1303 gene.	Binding site for Rv1846c (BlaI) to be located 241 bp upstream of the rv1303 translation start codon. Rv1846c is a transcriptional regulator that is involved in the repression of the operon and beta-lactam resistance in Mtb, thereby suggesting its role in the response to physiological stresses. The operator sequence TACG/TAC<5>GTA/CGTA recognized by Rv1846c was identified in the upstream region of…	The rv1303 gene encodes a membrane protein and is suggested to play an essential in the growth of M. tuberculosis in macrophages. The genes of the operon are involved in the production of ATP synthase. The only predicted Shine-Dalgarno sequence was 8 bp upstream of rv1303.	Claudia Sala, Ahmed Haouz, Frederick A. Saul, Isabelle Miras, Ida Rosenkrands, Pedro M. Alzari and Stewart T. Cole (2009) Genome-wide regulon and crystal structure of BlaI (Rv1846c) from Mycobacterium tuberculosis. Molecular Microbiology, 71(5): 1102–1116. P. Roback, J. Beard, D. Baumann, C. Gille, K. Henry, S. Krohn, H. Wiste, M.I. Voskuil, C. Rainville and R. Rutherford (2007) A predicted opero…
17	mec-cysOM operon (Rv1334-Rv1336)	3				All are upregulated under oxidative stress conditions.	Involved in OPS (O-phosphoserine)-dependent cysteine biosynthesis pathway. Cysteine Synthase (CysM) of M. tuberculosis Is an O-Phosphoserine Sulfhydrylase.	Kristin E. Burns, Sabine Baumgart, Pieter C. Dorrestein, Huili Zhai, Fred W. McLafferty, Tadhg P. Begley (2005) Reconstitution of a New Cysteine Biosynthetic Pathway in Mycobacterium tuberculosis. J. AM. CHEM. SOC., 127: 11602-11603. Agren D, Schnell R, Oehlmann W, Singh M, Schneider G. (2008) Cysteine synthase (CysM) of Mycobacterium tuberculosis is an O-phosphoserine sulfhydrylase: evidence for…
18	P27-P55 operon (Rv1411c-Rv1410c)	2	Two.P1 and P2	Promoter upstream of P2 (1) -10 sequence(GAACAT) (2)-10 sequence(CATCGC) (3) -35 sequence(TTCCTC) from start codon.	(1) one TSS at A -87bp from start codon. (2) second TSS at G -76bp			Bigi F, Alito A, Romano MI, Zumarraga M, Caimi K, Cataldi A (2000) The gene encoding P27 lipoprotein and a putative antibiotic-resistance gene form an operon in Mycobacterium tuberculosis and Mycobacterium bovis. Microbiology, 146:1011-8.
19	Pps1 oepron (Rv1460c-Rv1466c) or suf operon	6				The Rv1461c-Rv1466c suf genes overexpressed in low iron conditions. The transcript is approximately 7.4 kb long.	Mycobacterial SUF (mobilization of sulfur) system is a unique machinery of [Fe-S] cluster assembly and/or repair in mycobacteria and plays a role in pathogenesis. Protein splicing of SufB is essential for functioning of this Suf system. Pps1 (SufB) has been implicated in bacterial resistance to iron limitation and oxidative stress. Protein interactions were also detected.	Huet G, Daffé M, Saves I (2005) Identification of the Mycobacterium tuberculosis SUF machinery as the exclusive mycobacterial system of [Fe-S] cluster assembly: evidence for its implication in the pathogen's survival. J Bacteriol., 187(17):6137-46. Huet G, Castaing JP, Fournier D, Daffé M, Saves I (2006) Protein splicing of SufB is crucial for the functionality of the Mycobacterium tuberculosis S…
20	ripA-Rv1478 operon (Rv1477-Rv1478)	2					Rpf is resuscitation promoting factor functioning as peptidoglycan glycosidase (transglycosylase). RipA (Rpf-interacting protein A) is a peptidoglycan-hydrolyzing endopeptidase. RpfB interacts with RipA forming a complex that is required at the septum of dividing bacteria. Orthologs of Rv1477/78 genes, iipA and iipB, in M. marinum have been found essential for virulence in-vivo, invasion and intr…	Gao LY, Pak M, Kish R, Kajihara K, Brown EJ (2006) A mycobacterial operon essential for virulence in vivo and invasion and intracellular persistence in macrophages. Infect Immun., 74(3):1757-67. Hett EC, Chao MC, Steyn AJ, Fortune SM, Deng LL, Rubin EJ (2007) A partner for the resuscitation-promoting factors of Mycobacterium tuberculosis. Mol Microbiol., 66(3):658-68. Hett EC, Chao MC, Deng LL, R…
21	inhA-mabA operon (Rv1483-Rv1484)	2					InhA is responsible for isoniazid and ethionamide resistance phenotype while MabA has been shown to possess 3-ketoacyl reductase activity with a role in mycolic acid biosynthesis.	Banerjee A, Sugantino M, Sacchettini JC, Jacobs WR Jr. (1998) The mabA gene from the inhA operon of Mycobacterium tuberculosis encodes a 3-ketoacyl reductase that fails to confer isoniazid resistance. Microbiology, 144: 2697-704. Banerjee A, Dubnau E, Quemard A, Balasubramanian V, Um KS, Wilson T, Collins D, de Lisle G, Jacobs WR Jr (1994) inhA, a gene encoding a target for isoniazid and ethionam…
22	Rv1813c-Rv1812c operon	2	Two promoters. One upstream of Rv1813c and the other upstream of Rv1812c.	MprA binds a 17-bp loosely conserved direct-repeat recognition motif with thymines at highly conserved positions. Two potential MprA binding motifs (TTTATC-N5-CTTGGG and TATCGC-N5-TGGGCA) separated by only 2 bp were identified upstream of Rv1813c gene.	Two TSPs identified. TSP1 at base A at 218 bp upstream of translational start site of Rv1813c and TSP2 at 113 bp upstream of Rv1812c.	Rv1813c and Rv1812c are transcribed independently but can also be cotranscribed, particularly under conditions inducing activation of DosR. Thus, transcripts containing both the genes were present at higher levels than the individual transcripts. Both the genes are upregulated under DosR-activating conditions (hypoxia, nitric oxide, and carbon monoxide). Rv1813c is upregulated by MprA and DosR wh…	Rv1813c and Rv1812c might be general stress-responsive elements that are required for Mtb virulence and the host immune response to infection. The Mtb Rv1813c deletion mutant is attenuated in the low-dose aerosol model of murine tuberculosis. Two well-conserved primary recognition motifs for phosphorylated DosR were identified upstream of the Rv1813c translation start site (-304 to -287 and -272 …	Daniel J. Bretl, Hongjun He, Crystalla Demetriadou, Mark J. White, Renee M. Penoske, Nita H. Salzman, and Thomas C. Zahrt (2012) MprA and DosR Coregulate a Mycobacterium tuberculosis Virulence Operon Encoding Rv1813c and Rv1812c. Infection and Immunity, 80(9): 3018–3033.
23	furA-katG operon (Rv1909c-Rv1908c)	2	Three promoters present. P1 promoter is near the start codon of furA gene. P2 promoter (corresponding to start site at 54 bp upstream of katG) is in the terminal part of the coding region of furA and the third one is located within the 134 bp upstream of furA gene.	For P1 promoter near start codon of furA gene, -10 sequence is TATTGT while -35 sequence is TTGACT.	For P1 promoter, start site is base G located at -481 with respect to katG start codon coinciding with the first base of furA start codon. For P2 promoter, start site is base C located 54 bp upstream of katG initiation codon. The katG transcript is 2.7 - 2.8 kb long.	Autoregulatory, FurA is the negative regulator of katG. The fragment containing an oxidative stress-inducible promoter (P1) extends 45 bp upstream of furA gene and also contains a 23 bp AT-rich region (Fur box) that is essential for FurA binding. The 134 bp region upstream of furA contains a strong promoter and has been shown to be essential for full catalase activity and INH susceptibility in Mt…	The furA-katG operon encodes Fur-like protein and a catalase-peroxidase (KatG) that is involved in isoniazid (INH) activation. This region is highly conserved among mycobacteria and its expression is induced in oxidative stress. 23 bp AT-rich region is unique in Mtb genome. The katG is upregulated, cells become hypersensitive and full virulence is restored in absence of furA gene.	Pym AS, Domenech P, Honoré N, Song J, Deretic V, Cole ST (2001) Regulation of catalase-peroxidase (KatG) expression, isoniazid sensitivity and virulence by furA of Mycobacterium tuberculosis. Mol Microbiol., 40(4):879-89. Sala C, Forti F, Di Florio E, Canneva F, Milano A, Riccardi G, Ghisotti D (2003) Mycobacterium tuberculosis FurA autoregulates its own expression. J Bacteriol., 185(18):5357-62.…
24	mce3 operon (Rv1964-Rv1971)	8	One promoter in the intergenic region between mce3R (Rv1963) and Rv1964.	Promoter is located 176 bp upstream of Rv1964 start codon. Its -10 sequence is TATATG while -35 sequence is TAGCAA. The alternative -10 sequence is TATTTA, which is less consensual and located at 156 bp upstream of start codon. This -10 box is 12 bp away from the start site C.	Start site 'C' is present at 143 nt upstream of Rv1964 start codon.	Negative regulation by Mce3R (Rv1963c) that belongs to the TetR family of regulators. It binds at the region extending from -170 bp to -230 bp upstream of the Rv1964 gene. Mce3R self regulates its own expression and also binds weakly to the mce2 promoter. Operator for Rv1963c: RII(33bp) and RI(32bp) extending from position (-214 to -182) and (-142 to -111) relative to the TSS of yrbE3A. Transcrip…	Expression of regulator is higher than the structural genes even though they belong to the same transcriptional unit. Operon mutants are attenuated in mice. Carries six mce genes (mceA-F) and two yrbE genes (yrbEA-B). The mce genes encode proteins that localize to the cell wall, whereas yrbE genes encode integral membrane proteins. Mce3R controls the expression of a regulon involved in lipid meta…	Marıa P. Santangelo, Jorge Goldstein, Alicia Alito, Andrea Gioffre, Karina Caimi, Osvaldo Zabal, Martın Zumarraga, Maria I. Romano, Angel A. Cataldi and Fabiana Bigi (2002) Negative transcriptional regulation of the mce3 operon in Mycobacterium tuberculosis. Microbiology, 148: 2997–3006. Ryan H. Senaratne, Ben Sidders, Patricia Sequeira, Grainne Saunders, Kathleen Dunphy, Olivera Marjanovic, J. R…
25	pafABC operon (Rv2097c-Rv2095c)	3					The genes of the operon encode proteasome accessory factors (paf). The proteins PafA, PafB and PafC play role in RNI (reactive nitrogen intermediates) resistance. PafA is required for maintaining steady-state levels of proteasome substrates.	Richard A. Festa, Michael J. Pearce, and K. Heran Darwin (2007) Characterization of the Proteasome Accessory Factor (paf) Operon in Mycobacterium tuberculosis. J Bacteriol., 189(8): 3044–3050.
26	kas/FAS II operon (Rv2243-Rv2247)	5	One promoter. Sufficient proof for operon validation not found/available. Named operon according to the cited reference.	Presence of ire promoter (isoniazid responsive element) 250 bp upstream of Rv2243 (fabD) gene.		The genes are repressed under acid stress. Isoniazid (INH) targets InhA (enoyl acyl carrier protein (ACP) reductase) and KasA (a b-ketoacyl-ACP synthase) enzymes that belong to the type II FAS system. Triclosan (TRC) inhibits InhA and thiolactomycin (TLM) inhibits KasA. INH and TLM, but not TRC, upregulate the expression of the entire operon because treatment with only INH and TLM results in the …	This operon encodes five proteins (FabD, AcpM, KasA, KasB, and AccD6) which are required for the extension of mycolic acids in mycobacteria. They together constitute a unique type II fatty acid synthase system (FAS II). More resistance to TLM and INH was gained by overexpressing KasA while overexpression of InhA conferred more resistance to TRC than to INH and TLM. Strongly enhanced levels of INH…	Fisher MA, Plikaytis BB, Shinnick TM (2002) Microarray analysis of the Mycobacterium tuberculosis transcriptional response to the acidic conditions found in phagosomes. J Bacteriol., 184(14):4025-32. Slayden RA, Lee RE, Barry CE 3rd (2000) Isoniazid affects multiple components of the type II fatty acid synthase system of Mycobacterium tuberculosis. Mol Microbiol., 38(3):514-25.
27	Rv2359-furB operon (Rv2359-Rv2358)	2	One promoter.	Promoter is 8 bases away from TSS. -10 sequence is GACAGT, while -35 sequence is TTGACA.	Start site is at base A, one base upstream of Rv2358 start codon.	Rv2358 responsible for Zn-dependent repression of Rv2358-furB operon. Binding site consists of a palindromic sequence 12-2-12 inverted repeats.TTGACATGCATC-AT-CATGCATGTGAC (Fur box). Fe2+ acts as co-represssor. The promoter is induced by zinc.	Fur (ferric uptake regulator) is an iron-responsive transcriptional regulator. There is no Shine-Delgarno sequence, thus 'leaderless mRNA' is made. Rv2358 and FurB are transcriptional regulators involved in zinc homeostasis. The furB gene is suggested to have a role in the regulation of genes expressed inside the cell as it is upregulated in macrophage-phagocytosed mycobacteria.	Anna Milano, Manuela Branzoni, Fabio Canneva, Antonella Profumo, Giovanna Riccardi (2004) The Mycobacterium tuberculosis Rv2358–furB operon is induced by zinc. Research in Microbiology 155: 192–200.
28	PE-PPE operon (Rv2430c-Rv2431c)	2					PE/PPE gene family represents about 10% of coding capacity in Mtb genome. These genes encode proteins with Proline-Glutamic acid (PE) or Proline-Proline-Glutamic acid (PPE) motifs found near the N-terminus. About 28 PE/PPE operons have been identified in which PE members are mostly present upstream of PPE members. PE and PPE gene expression is variable and the families are not globally regulated.	Smanla Tundup, Yusuf Akhter, Dorairajan Thiagarajan, Seyed E. Hasnain (2006) Clusters of PE and PPE genes of Mycobacterium tuberculosis are organized in operons: Evidence that PE Rv2431c is co-transcribed with PPE Rv2430c and their gene products interact with each other. FEBS Letters 580: 1285–1293. M.I. Voskuil, D. Schnappinger, R. Rutherfordd, Y. Liu, G.K. Schoolnik (2004) Regulation of the Myc…
29	ruvCAB operon (Rv2594c-Rv2592c)	3				With no mismatch from the defined mycobacterial SOS box (GAACN4GTTC), SOS boxes were identified within the 500 bp upstream of the start codons of ruvC, ruvA and ruvB genes. The ruvC gene is induced 3- to 12-fold upon DNA damage in Mtb (but not in E. Coli). Owing to the lack of mutagenic polymerases as compared to E. Coli, Mtb might be using more accurate repair mechanisms for survival after DNA d…	The operon codes for the components of Holliday junction resolvase. LexA is a repressor protein that binds to the SOS box and regulates the expression of SOS genes. While out of 6 genes analyzed four had LexA binding sites within 500 bp upstream of the coding sequence, two lacked the same. This suggests the presence of an alternative, non-LexA-dependent pathway of gene regulation in response to D…	Brooks PC, Movahedzadeh F, Davis EO (2001) Identification of some DNA damage-inducible genes of Mycobacterium tuberculosis: apparent lack of correlation with LexA binding. J Bacteriol., 183(15):4459-67.
30	Rv2686c-Rv2688c operon	3	Sufficient proof for operon validation not found/available. Named operon according to the cited reference.				The genes of the operon encode an ABC transporter responsible for fluoroquinolone efflux. Expression of the operon in M. smegmatis was associated with resistance to ciprofloxacin and, to a lesser extent, norfloxacin, moxifloxacin, and sparfloxacin.	Pasca MR, Guglierame P, Arcesi F, Bellinzoni M, De Rossi E, Riccardi G (2004) Rv2686c-Rv2687c-Rv2688c, an ABC fluoroquinolone efflux pump in Mycobacterium tuberculosis. Antimicrob Agents Chemother., 48(8):3175-8.
31	recA-recX operon (Rv2737c-Rv2735c)	3	Three promoters: P1 promoter is DNA damage inducible (independent of LexA and RecA), located 8 bases away from T1 at -43; P2 promoter near -93 position is regulated by LexA; while constitutive recX promoter (P3) is located within the recA coding sequence.	Located 8 bases away from the corresponding TSS, -10 and -35 sequences are: TCTAGTG and TTGTCA (for P1 promoter near -47 position) with a 9 bp spacing; CGGCTACTG and TGTCACACTTGAA (for P2 promoter near -93 position). For P3 promoter (located 7 bp away from start site at initiation codon), -10 hexamer is GATGAT, -35 sequence is TTGGCA	Three start sites identified. Start site T1 at -47 position is base A; T2 at -93 position is base A, with respect to the translation initiation codon of recA while T3 is located at A of recX ATG codon leading to production of 'leaderless mRNA'.	Negative regulation occurs by LexA protein that binds to Cheo box (GAAC-AGGT-GTTC, homologous to the LexA binding site in B. subtilis), located 121 bp upstream of recA gene (P2 promoter).Thus, P2 depends on recA for induction. A weakly conserved Cheo box-like sequence (GCAC-GCCG-GATC) is present 276 bp upstream of the recA gene.	RecX interacts with and modulates the activity of RecA protein. Their coding regions overlap.	Movahedzadeh F, Colston MJ, Davis EO (1997) Determination of DNA sequences required for regulated Mycobacterium tuberculosis RecA expression in response to DNA-damaging agents suggests that two modes of regulation exist. J Bacteriol., 179(11):3509-18. Gopaul KK, Brooks PC, Prost JF, Davis EO (2003) Characterization of the two Mycobacterium tuberculosis recA promoters. J Bacteriol., 185(20):6005-1…
32	relFG operon (Rv2865-Rv2866)	2				Autoregulated. RelF is a transcriptional activator that increases the activity of its promoter.	Functional toxin:antitoxin (TA) module. The antitoxin gene relF is located upstream of the proposed toxin gene relG. RelG overexpression leads to growth arrest in M. smegmatis.	Shaleen B. Korch, Heidi Contreras and Josephine E. Clark-Curtiss (2009) Three Mycobacterium tuberculosis Rel Toxin-Antitoxin Modules Inhibit Mycobacterial Growth and Are Expressed in Infected Human Macrophages. J Bacteriol, 191(5): 1618–1630.
33	mymA operon (Rv3083-Rv3089)	7				The mymA operon is upregulated in macrophages and upon exposure to acidic pH and also by AraC/XylS transcriptional regulator VirS (Rv3082c) which is important for maintaining cell envelope structure of Mtb. At later stages of disease, the mymA operon has a role in Mtb pathogenesis.	The name mym comes from Rv3083 which is a homologue of various mycobacterial monooxygenases. The mymA operon has also a role in maintaining appropriate mycolic acid composition and permeability of Mtb cell envelope after encountering acidic pH.	Singh A, Jain S, Gupta S, Das T,Tyagi AK (2003) mymAoperon of Mycobacterium tuberculosis: its regulation and importance in the cell envelope. FEMS Microbiol. Lett. 227:53-63. Amit Singh, Radhika Gupta, R. A. Vishwakarma, P. R. Narayanan, C. N. Paramasivan, V. D. Ramanathan, and Anil K. Tyagi (2005) Requirement of the mymA Operon for Appropriate Cell Wall Ultrastructure and Persistence of Mycobact…
34	devR-devS operon (Rv3134c-Rv3132c)	3	Four promoters. Two located upstream of Rv3134c and the other two located upstream of devR. Rv3134c promoter is the principal one and stronger than devR promoters.	The promoter hexamer sequences matched those of SigA or SigC consensus sequences. P1 (Rv3134c) at -286: TATTCT (-10), CTCACA (-35); P2 (Rv3134c) at -240: GGTTCG (-10), CGATAT (-35); P1 (devR) at -120: AGCCGG (-10), CGTCAT (-35); P2 (devR) at -273: CACGCT (-10).	Several (five) start sites identified. Two sites upstream of Rv3134c: T1 (major) at -240 is base G; T2 (minor) at -286 is base T. Two more sites upstream of devR: T1 at -273 is base G; T2 at -120/119 is base C/T. Proximal T1 TSPs might be produced by processing from distal T2 TSPs.	Negative regulation by DevR (DosR). Autoregulatory NarL/UhpA/FixJ subfamily of transcriptional regulator.Operator for DevR has consensus motif (TTSGGGACTWWAGTCCCSAA). Rv3134 promoter has 4 potential DevR binding sites devR promoter has a single binding site for DevR.	DevR-DevS (DosR-DosS) is a two component system in which one is the response regulator and the other is a histidine kinase. DevR is a transcriptional regulator that mediates the genetic response of M. tuberculosis to oxygen limitation and nitric oxide exposure. Disruption in devR gene is detrimental to virulence of Mtb.	Florczyk MA, McCue LA, Purkayastha A, Currenti E, Wolin MJ, McDonough KA (2003) A family of acr-coregulated Mycobacterium tuberculosis genes shares a common DNA motif and requires Rv3133c (dosR or devR) for expression. Infect Immun., 71(9):5332-43. Park HD, Guinn KM, Harrell MI, Liao R, Voskuil MI, Tompa M, Schoolnik GK, Sherman DR (2003) Rv3133c/dosR is a transcription factor that mediates the h…
35	relJK operon (Rv3357-Rv3358)	2				Autoregulated. RelJ acts as a repressor of promoter activity.	Functional toxin:antitoxin (TA) module. The antitoxin gene relJ is located upstream of the proposed toxin gene relK. RelK overexpression leads to growth arrest in M. smegmatis.	Shaleen B. Korch, Heidi Contreras and Josephine E. Clark-Curtiss (2009) Three Mycobacterium tuberculosis Rel Toxin-Antitoxin Modules Inhibit Mycobacterial Growth and Are Expressed in Infected Human Macrophages. J Bacteriol, 191(5): 1618–1630.
36	Rv3365c-Rv3361c operon	5	Sufficient proof for operon validation not found/available. Named operon according to the cited reference.			The genes of the operon are overexpressed after an exposure to macrophages or inside the cells. The Rv3365c kockout strain is unable to inhibit apoptosis. The Rv3364c protein inhibits the activity of serine protease cathepsin G, the downstream activation of cathepsin-1-dependent apoptosis and macrophage pyroptosis.	The Rv3361c protein has an inhibitory effect on fluoroquinolone resistance by binding and suppressing the acitvity of DNA gyrase. Rv3362c is an ATP/GTP binding protein. Rv3363c is suggested to be the partner protein for the sensory histidine kinase Rv3365c. Rv3364c might have a structural or regulatory role. The Rv3365c, a member of the histidine kinase sensory family of proteins, might have a ro…	Danelishvili L, Everman JL, McNamara MJ, Bermudez LE (2012) Inhibition of the Plasma-Membrane-Associated Serine Protease Cathepsin G by Mycobacterium tuberculosis Rv3364c Suppresses Caspase-1 and Pyroptosis in Macrophages. Front Microbiol., 2:281.
37	groESL1 operon (Rv3417c-Rv3418c)	2	Two. groE promoter	Uptream of TSS2 (a)-10 sequence: TATAGA (b) -35 sequence: TTGAGT CIRCE sequence TAGCACTCTC	Two. C base at position -236 (TSS1) and T base at position -171 (TSS2) w.r.t. the GTG start codon. TSS1 is upstream of -35 sequence. TSS2 is a single nt downstream of CIRCE sequence.	The promoter is differentially regulated under stress conditions. TSS2 is heat inducible. The groESL1 operon contains one CIRCE (Controlling Inverted Repeat of Chaperone Expression) sequence. CIRCE sequence with 7 base spacer. The HcrA protein binds to these CIRCE sequences and induces repression in other bacteria.	The groESL1 operon codes for the immunodominant 10 kDa (Rv3418c, GroES/Cpn10/Hsp10) and 60 kDa (Rv3417c, GroEL1/Cpn60.1/Hsp60) heat shock proteins. Heat shock proteins (Hsps) during macrophage infection play an important role in the pathogenesis of M. tuberculosis.	Aravindhan, V., Christy, A. J., Roy, S., Ajitkumar, P., Narayanan, P. R., & Narayanan, S. (2009) Mycobacterium tuberculosis groE promoter controls the expression of the bicistronic groESL1 operon and shows differential regulation under stress conditions. FEMS Microbiology Letters, 292(1): 42–49.
38	mce4 operon (Rv3501c-Rv3494c)	8	Sufficient proof for operon validation not found/available. Named operon according to the cited reference.				The mce4 operon mutants show growth defect and reduced survival in infected mice. Carries six mce genes (mceA-F) and two yrbE genes (yrbEA-B). The mce genes encode proteins that localize to the cell wall, whereas yrbE genes encode integral membrane proteins.	Ryan H. Senaratne, Ben Sidders, Patricia Sequeira, Grainne Saunders, Kathleen Dunphy, Olivera Marjanovic, J. Rachel Reader, Patricia Lima, Stephen Chan, Sharon Kendall, Johnjoe McFadden and Lee W. Riley (2008) Mycobacterium tuberculosis strains disrupted in mce3 and mce4 operons are attenuated in mice. Journal of Medical Microbiology, 57: 164–170. Neeraj Kumar Saini, Monika Sharma, Amita Chandoli…
39	espACD operon (Rv3616c-Rv3612c)	5	Two promoters (P1 and P2)	Promoter P1 at -67 position is regulated by SigA with -10 sequence as AGCCAGACT and -35 sequence as TTGACA; promoter P2 near 113 bp downstream of espA start codon has sigF consensus sequence with TATGGG as -10 box and TTAGG as -35 box.	Base C located at 67 bp upstream of espA gene. Secondary TSS (base C) is situated 113 bp downstream of espA initiation codon.	EspR is the activator of the operon. EspR enhancer-like sequences far upstream of espA (between 884 and 1,004 bp), which are called espA-activating region (EAR), influence the P1 promoter activity. EAR contains the binding site for ExpR. Binds to a lower affinity site, A, -468 bp upstream and higher affinity sites, B and C -798bp and -983 bp upstream of translation start site.	The operon is required for ESX-1 secretion (type VII secretion). This system is involved in immune modulation and secretes ESAT-6 and CFP-10 like potent antigens. Hence, this transport system is essential for Mtb virulence.	Hunt, D. M., Sweeney, N. P., Mori, L., Whalan, R. H., Comas, I., Norman, L., … Buxton, R. S. (2012). Long-range transcriptional control of an operon necessary for virulence-critical ESX-1 secretion in Mycobacterium tuberculosis. Journal of Bacteriology, 194(9), 2307–2320.
40	Rv3790-embC operon (Rv3790-Rv3793)	4	One promoter. Approximate size of the transcript is 7.4 kb.			Promoter activity was 10-fold downregulated in response to hypoxia-induced non-replicating state while it was induced in late stationary phase in aerobic culture.	The operon is involved in the biosynthesis of the cell wall arabinans for both AG (arabinogalactan) and LAM (lipoarabinomannan). The embC is an essential gene coding for a key arabinosyltransferase that incorporates arabinose into LAM, and the process is crucial for virulence. Mutations in embC were associated with ethambutol resistance. Rv3790 and Rv3791 are involved in the biosynthesis of the a…	Telenti A (1997) The emb operon, a gene cluster of Mycobacterium tuberculosis involved in resistance to ethambutol. Nature Medicine, 3(5): 567-570. Kirti Sharma, Meetu Gupta, Monika Pathak, Nidhi Gupta, Anil Koul,† Smilona Sarangi, Renu Baweja, and Yogendra Singh (2006) Transcriptional Control of the Mycobacterial embCAB Operon by PknH through a Regulatory Protein, EmbR, In Vivo. JOURNAL OF BACTE…
41	embAB operon (Rv3794-Rv3795)	2	One promoter. Approximate size of the transcript is 6.6 kb.	The -10 consensus sequence TACCAT is located 8 bp upstream of embA start codon GTG. Promoter activity was seven-fold lower when assayed in M. smegmatis as compared to M. tuberculosis.		The promoter is downregulated in hypoxia indicating that novel cell wall biosynthesis is not needed when cell division stops. The expression of embCAB operon in M. smegmatis was upregulated by mycobacterial PknH (serine/threonine kinase) via phosphorylation of EmbR (putative transcriptional regulator in Mtb) that binds to the embCAB promoter regions.	Constitutively expressed embA is an essential gene and encodes a functional arabinosyltransferase. Mycobacterial EmbA, EmbB and EmbC are arabinosyltransferases. EmbA and EmbB are needed for the formation of crucial terminal hexaarabinoside motif in the cell wall polysaccharide arabinogalactan. In M. smegmatis, the genes are transcribed together in the operon embCAB. Mutations in the genes were as…	Telenti A (1997) The emb operon, a gene cluster of Mycobacterium tuberculosis involved in resistance to ethambutol. Nature Medicine, 3(5): 567-570. Kirti Sharma, Meetu Gupta, Monika Pathak, Nidhi Gupta, Anil Koul,† Smilona Sarangi, Renu Baweja, and Yogendra Singh (2006) Transcriptional Control of the Mycobacterial embCAB Operon by PknH through a Regulatory Protein, EmbR, In Vivo. JOURNAL OF BACTE…
42	lhp-esat-6 (esxBA) operon (Rv3874-Rv3873)	2	One promoter	The hexamer sequence at -10 is TAATGA, while at -35 position, two tandem repeats of a 18 nt motif extending from -25 to -60, were identified. The latter might have regulatory role.	One major TSS (upstream of lhp gene, base T at -71 position) and two secondary start sites were identified (corresponding to primer extension products). The secondary products may be genuine or the result of 5' end RNA processing or the transcriptional stops of RT enzyme.		In MtbRv genome, there are about five ESAT-6 loci (gene clusters), which contain lhp (CFP-10) and esat-6 genes, encoding secreted T-cell antigens. There are 11 copies of the lhp-esat-6 gene pair in Mtb. CFP-10/ESAT-6 family proteins function as complexes even in acidic phagosomes and play role in the tuberculosis pathogenesis.	Fransois-Xavier Berthet, Peter Birk Rasmussen, Ida Rosenkrands, Peter Andersen and Brigitte Gicquel (1998) A Mycobacterium tuberculosis operon encoding ESAT-6 and a novel low-molecularmass culture filtrate protein (CFP-10). Microbiology, 144: 3195-3203. Gey Van Pittius NC, Gamieldien J, Hide W, Brown GD, Siezen RJ, Beyers AD (2001) The ESAT-6 gene cluster of Mycobacterium tuberculosis and other h…
